# Supplementary material for: Evaluation of Starch-Derived Hydrogel Systems for Artifact-Cleaning Applications
Source: Gels. 2026 Jun 20;12(6):557. doi: 10.3390/gels12060557 (PMC13299439; doi:10.3390/gels12060557)
Supplement: Supplementary file 1 [file gels-12-00557-s001.zip]

Archive with 1 entries (1 files):
- gels-4342052-supplementary.pdf
